# Supplementary material for: Development of Emotion Word Comprehension in Chinese Children from 2 to 13 Years Old: Relationships with Valence and Empathy
Source: PLoS One. 2015 Dec 8;10(12):e0143712. doi: 10.1371/journal.pone.0143712 (PMC4672887; doi:10.1371/journal.pone.0143712)
Supplement: S1 Data — (XLS) [file pone.0143712.s001.xls]

## Sheet: Kappa计算
Word Number	rater1	rater2
1	1	1
2	1	1
3	1	1
4	1	1
5
6	1	1
7	1	1
8	1	1
9	1	1
10
11	1	1
12	1	1
13	1	1
14	1	1
15	1	1
16
17	1	1
18	1	1
19	1	1
20	1	1
21	1	1
22	1	1
23	1	1
24	1	1
25	1	1
26	1	1
27	1
28	1	1
29	1	1
30	1	1
31
32	1	1
33	1	1
34	1	1
35	1	1
36	1	1
37	1
38	1	1
39	1	1
40	1	1
41	1	1
42
43	1	1
44	1	1
45	1	1
46	1	1
47		1
48
49
50	1	1
51	1	1
52	1	1
53	1	1
54	1	1
55	1	1
56	1	1
57
58
59	1	1
60	1	1
61	1	1
62	1	1
63	1	1
64	1	1
65	1	1
66	1	1
67
68	1	1
69	1	1
71	1	1
72	1	1
73
74	1	1
75	1	1
76	1
77	1	1
78	1	1
79	1	1
80	1	1
81	1	1
82	1	1
83	1	1
84	1	1
85	1	1
86
87	1	1
88	1	1
89	1	1
90	1	1
91	1	1
92	1	1
93	1	1
94	1	1
95	1	1
96	1	1
97	1	1
98	1	1
99	1	1
100	1	1
101	1
102	1	1
103	1	1
105	1	1
106	1	1
107	1	1
108	1	1
109	1	1
110	1	1
111		1
112
113	1	1
114	1	1
115		1
116	1	1
117	1	1
118	1	1
119	1	1
120
121	1	1
122	1	1
123	1	1
124	1	1
125		1
126	1	1
127	1	1
128	1	1
129	1	1
130	1	1
131	1	1
132	1	1
133
134	1	1
135	1	1
136	1	1
137	1	1
138	1	1
139	1	1
140	1	1
141	1	1
142	1	1
143	1	1
144	1	1
145	1	1
146	1	1
148	1	1
149	1	1
150	1	1
151	1	1
152	1	1
153	1	1
154	1	1
155	1	1
156
157	1	1
158	1	1
159	1	1
160	1	1
161	1	1
162	1	1
163	1	1
164		1
165	1	1
166	1	1
167	1	1
168	1	1
169	1	1
170		1
171	1	1
172	1	1
173	1	1
174	1	1
175	1	1
176	1	1
177		1
178	1	1
179	1	1
180	1	1
181	1	1
182	1	1
183	1	1
184
185	1	1
186	1	1
187	1	1
188
190	1	1
191	1	1
192	1	1
193		1
194	1	1
195	1	1
196
197	1
198
199
201		1
202	1	1
203	1	1
204	1	1
205	1	1
206	1	1
207	1	1
208	1	1
209	1	1
211	1	1
212	1	1
213	1	1
214	1	1
215		1
216	1	1
217	1	1
219		1
220	1	1
221	1	1
222	1	1
223	1	1
224	1	1
225	1	1
226	1	1
227	1	1
228	1	1
229	1	1
230	1	1
231	1	1
232
234	1	1
235	1	1
236	1	1
237	1	1
238	1	1
239	1	1
240	1
241	1	1
242	1	1
243	1	1
244	1	1
245	1	1
246	1
247	1	1
248	1	1
249	1	1
250	1	1
251	1	1
252	1	1
253	1	1
254	1	1
255	1	1
256	1	1
257	1	1
258	1	1
260	1	1
261	1	1
262	1	1
263	1
264	1	1
265	1	1
266	1	1
267	1	1
268	1	1
271	1	1
272	1	1
273	1	1
274	1	1
276	1	1
277	1	1
278	1	1
279	1	1
281	1	1
282
283	1	1
284	1	1
285	1
286	1	1
287	1	1
288	1	1
289	1	1
290	1	1
291	1	1
292	1	1
293	1	1
294	1	1
295	1	1
296	1	1
297	1	1
298	1	1
300	1	1
301	1	1
302	1	1
303	1	1
304	1	1
305	1	1
306	1	1
307	1	1
308	1	1
309	1	1
310	1	1
312	1	1
313	1	1
314	1	1
315
316
318	1	1
319	1	1
320	1	1
321	1	1
322		1
323	1	1
324		1
325	1	1
326	1	1
327	1	1
328	1	1
329		1
330	1	1
331	1	1
332	1	1
333	1	1
334	1	1
335		1
336
337	1	1
338	1	1
339	1	1
340	1	1
342	1	1
343	1	1
344	1	1
345	1	1
346	1	1
347	1	1
348	1	1
349	1	1
350	1	1
351	1	1
352	1	1
353	1	1
354		1
355	1	1
356	1	1
357	1	1
358	1	1
359	1	1
361	1	1
362	1	1
363	1	1
364		1
365	1	1
366	1	1
367	1	1
368
369	1	1
370	1
371
372	1	1
373	1	1
374		1
375		1
376	1	1
377	1	1
379
380	1	1
381	1	1
382	1	1
